# Supplementary material for: Estimating the purebred-crossbred genetic correlation of body weight in broiler chickens with pedigree or genomic relationships
Source: Genet Sel Evol. 2019 Feb 19;51:6. doi: 10.1186/s12711-019-0447-9 (PMC6381670; doi:10.1186/s12711-019-0447-9)
Supplement: Supplementary file 1 — Additional file 1. Estimates of variance components and purebred-crossbred genetic correlations of body weight around 7 (BW7) and 35 days (BW35) for four models. Description: Estimates of variance components are presented for each purebred and crossbred trait. Column A indicates the parameter, and column B indicates the model used. [file 12711_2019_447_MOESM1_ESM.xlsx]

## Sheet: Sheet1
		BW7				BW35
		PB		CB		PB		CB
		estimate	se	estimate	se	estimate	se	estimate	se
	PED	48.874	6.9908	45.1033	4.2276	690.399	563.056	1269.84	326.356
	PED_BOA	50.3754	6.9181	65.22	3.9757	807.552	561.988	3371.4	286.76
	GEN	55.8878	6.2608	47.2951	3.5712	2188.43	436.41	1573.03	247.807
	GEN_BOA	56.5263	6.307	65.3275	3.9631	2192.6	439.498	3357.61	283.332
	PED	53.2168	12.7777	58.2779	9.2551	11115.3	1798.77	7737.47	1029.87
	PED_BOA	47.2052	11.7009	38.1994	6.7053	10517.4	1767.42	6924.26	1081.63
	GEN	32.3178	5.6938	52.9634	4.333	8103.56	811.481	7529.42	538.092
	GEN_BOA	30.9959	5.6508	53.7021	6.1809	7815.05	818.381	7197.04	733.967
	PED	261.661	9.3176	186.495	5.6632	25122.5	1161.93	24437.6	671.194
	PED_BOA	264.668	8.9542	206.317	3.6189	25423.1	1149.76	26576.9	504.808
	GEN	275.456	6.7304	188.546	3.2085	27064.4	701.351	24366.9	415.05
	GEN_BOA	275.787	6.7424	201.881	3.2297	27152.1	706.028	26538.6	423.294
	PED	363.752		289.876		36928.1		33444.9			NOTE: the phenotypic variance of CB performance with PED_BOA and GEN_BOA were computed as (0.5*Va_CB) + Vm +Ve
	PED_BOA	362.248		290.636		36748		33410.4
	GEN	363.661		288.805		37356.4		33469.4
	GEN_BOA	363.309		294.06		37159.7		33494.7
	PED	0.1344	0.0182	0.1556	0.0139	0.0187	0.0153	0.038	0.0098
	PED_BOA	0.1391	0.0179	0.22444	0.0118295	0.022	0.0154	0.100871	0.00838754
	GEN	0.1537	0.0155	0.1638	0.0111	0.0586	0.0114	0.047	0.0073
	GEN_BOA	0.1556	0.0156	0.222191	0.011677	0.059	0.0116	0.100223	0.00808428
	PED	0.1463	0.0341	0.201	0.0304	0.301	0.0449	0.2313	0.0288
	PED_BOA	0.1303	0.0315	0.131403	0.0211012	0.2862	0.0446	0.207261	0.0280321
	GEN	0.0889	0.0152	0.1834	0.0137	0.2169	0.0191	0.225	0.014
	GEN_BOA	0.0853	0.0151	0.182576	0.018334	0.2103	0.0195	0.214842	0.0184942
	PED	38.2075	9.0428			8467.42	1182.79
	PED_BOA	27.0702	6.9738			7714.31	1195.29
	GEN	33.1205	4.1546			7465.88	548.008
	GEN_BOA	32.3938	4.574			7142.99	630.044
	PED	0.6861	0.1066			0.913	0.0474
	PED_BOA	0.6375	0.1187			0.904	0.0513
	GEN	0.8005	0.0766			0.9558	0.0337
	GEN_BOA	0.794	0.0824			0.9524	0.0381
