# Supplementary material for: Estimating the purebred-crossbred genetic correlation of body weight in broiler chickens with pedigree or genomic relationships
Source: Genet Sel Evol. 2019 Feb 19;51:6. doi: 10.1186/s12711-019-0447-9 (PMC6381670; doi:10.1186/s12711-019-0447-9)
Supplement: Supplementary file 2 — Additional file 2. Estimates of variance components for CB performance of BW35 from models that either fit a single G matrix (GEN_CB), or that separately fit a genetic sire component and a genetic dam component with two BOA matrices. [file 12711_2019_447_MOESM2_ESM.xlsx]

## Sheet: Sheet1
univariate model that fits 2 BOA matrices (1 for sire alleles and 1 for dam alleles )						univariate model that fits 1 G matrix (GEN_CB)
		estimate	se					estimate	se
additive genetic variance	sire	6931.27	787.191			additive genetic variance		8410.26	635.219
	dam	9846.58	974.489
non genetic maternal variance		1442.71	257.445			non genetic maternal variance		1595.56	252.112
residual variance		23770.3	437.629			residual variance		24414.4	421.658
Likelihood	-57923					Likelihood	-57925.4
average of additive genetic variance		8388.93
